# Supplementary material for: Intraspecific diversity among partners drives functional variation in coral symbioses
Source: Sci Rep. 2015 Oct 26;5:15667. doi: 10.1038/srep15667 (PMC4620489; doi:10.1038/srep15667)
Supplement: Supplementary Table S1 [file srep15667-s2.xls]

## Sheet: Supplementary Table S1
	Supplementary Table S1 Multi-locus genotypes for Acropora palmata and Symbiodinium ‘fitti’ in holobionts from La Bocana Chica Reef, Puerto Morelos, Mexico. The six focal colonies are highlighted and labeled with letter names corresponding to the text. For these colonies, all hosts are unique but associate with the same symbiont strain. Asterisks indicate amplification failure in some colonies not…
	a. Host: Acropora palmata (n=5 microsatellite loci; diploid)							b. Symbiont: Symbiodinium 'fitti' (n=10 microsatellite loci; haploid)
	Colony	Locus 166	Locus 181	Locus 182	Locus 192	Locus 207		Colony	A3Sym_01	A3Sym_03	A3Sym_07	A3Sym_09	A3Sym_18	A3Sym_27	A3Sym_28	A3Sym_31	A3Sym_32	A3Sym_41
	A (470)	164/164	156/159	170/179	157/160	158/176		A (470)	216	186	177	138	209	102	214	212	248	132
	B (473)	146/179	156/162	142/167	151/154	161/182		B (473)	216	186	177	138	209	102	214	212	248	132
	D (468)	176/179	156/162	167/182	160/163	170/173		D (468)	216	186	177	138	209	102	214	212	248	132
	X (457)	149/176	153/156	142/170	154/160	173/194		X (457)	216	186	177	138	209	102	214	212	248	132
	Y (469)	155/176	156/162	167/197	160/163	170/173		Y (469)	216	186	177	138	209	102	214	212	248	132
	Z (458)	155/161	156/162	176/188	163/184	188/188		Z (458)	216	186	177	138	209	102	214	212	248	132
	454	161/164	156/156	142/149	166/169	176/200		454	220	186	177	138	209	99	214	212	248	132
	455	167/170	156/156	149/158	163/163	170/182		455	214	186	177	138	209	99	214	212	248	132
	456	140/173	156/159	142/167	160/175	173/179		456	214	186	177	135	209	99	226	209	248	135
	459	155/173	156/156	173/185	160/166	179/191		459	216	186	177	138	209	99	214	212	254	132
	460	164/179	156/156	167/170	157/169	161/188		460	220	186	177	138	209	102	214	212	236	132
	466	164/179	156/156	167/170	157/169	161/188		466	220	186	177	138	209	102	214	212	236	132
	467	155/173	156/156	173/185	160/166	179/191		467	216	186	177	138	209	99	214	212	254	132
	474	140/182	156/162	142/145	166/166	167/173		474	*	186	177	138	209	*	214	212	236	132
	475	164/179	156/156	167/170	157/169	161/188		475	220	186	177	138	209	102	214	212	236	132
	A12	173/182	159/159	142/167	160/166	170/173		A12	*	183	168	138	209	96	214	212	251	*
	A13	158/158	156/156	170/170	166/190	182/182		A13	220	186	177	138	209	102	214	212	248	132
	A14	158/158	156/156	170/170	166/190	182/182		A14	220	186	177	138	209	102	214	212	248	132
	A15	173/182	159/159	142/167	160/166	170/173		A15	212	183	168	138	209	96	214	212	251	135
	Unmarked	*	*	185/185	*	164/179		Unmarked	216	186	177	138	209	99	214	212	251	135
