# Supplementary material for: Intraspecific diversity among partners drives functional variation in coral symbioses
Source: Sci Rep. 2015 Oct 26;5:15667. doi: 10.1038/srep15667 (PMC4620489; doi:10.1038/srep15667)
Supplement: Supplementary Table S2 [file srep15667-s3.xls]

## Sheet: Supplementary Table S2
	Supplementary Table S2 Annotated genes differentially expressed between cold and ambient treatments within either Dynamic or Static (or both) hosts. Expression Pattern indicates which treatment showed higher expression levels. X indicates membership in functional categories of interest. NS = Not Significant.
	Expression Pattern	Dynamic Host Fold-Change	Static Host Fold-Change	Gene	Redox Homeostasis	Calcium Signaling	Transcription Factor	Transmembrane Transport	Metabolism	Cell Signaling	Stress	Ion Binding	Contains Disulfide Bond
	Cold < Ambient	-3.28486	NS	CCAAT box transcription factor p122 subunit	-	-	X	-	-	X	-	-	-
		-3.34796	NS	Chromosome 2 SCAF15004	-	-	-	-	-	-	-	-	-
		-3.87075	NS	CSTF3 protein	-	-	-	-	X	-	-	-	-
		-4.39111	-6.08882	NUDT9 protein	-	-	-	-	X	-	-	-	-
		-3.12779	NS	TRAF5	-	-	-	-	-	-	-	-	-
		-5.80281	NS	Transmembrane protein 129	-	-	-	-	-	X	-	-	-
	Cold > Ambient	3.84818	NS	ABC transporter, putative	-	-	-	X	-	-	-	-	-
		5.70043	NS	AGAP002569-PA	-	-	-	-	-	-	-	-	-
		3.14866	NS	Aldehyde dehydrogenase, putative	X	-	-	-	X	-	-	-	-
		4.08657	NS	Ankyrin repeat protein, putative	-	-	-	-	-	X	-	-	-
		4.02269	NS	ATP-dependent RNA helicase SUPV3L1, mitochondrial	X	-	-	-	-	-	X	-	-
		3.54949	NS	Calcium binding protein P22	-	X	-	-	-	-	-	X	-
		7.97907	NS	Chromosome 15 SCAF14992	-	X	-	-	-	-	-	X	X
		3.69623	NS	Chromosome 2 SCAF14990	-	-	X	-	-	-	-	-	-
		9.07012	NS	Chromosome 9 SCAF14729	-	-	-	-	-	-	-	-	X
		3.48778	NS	Chromosome undetermined SCAF14347	-	-	-	-	-	-	-	-	-
		3.81757	NS	Decoy TNF receptor	-	-	-	-	-	-	X	-	-
		3.92962	NS	E3 ubiquitin-protein ligase MIB2	-	-	X	-	-	-	-	X	-
		4.21692	NS	Egr-1	-	-	-	-	-	-	-	X	-
		4.66403	NS	ETS activity modulator	-	-	X	-	-	-	-	-	-
		12.1089	NS	Ets4 transcription factor	-	-	X	-	-	-	-	-	-
		16.123	NS	Fibropellin-3	-	X	-	-	-	X	-	X	X
		5.83231	NS	GA22870	-	-	-	-	-	-	-	X	-
		7.2665	NS	GD24483	-	-	-	-	-	-	-	-	-
		5.14776	NS	GF24975	-	-	-	-	-	-	-	-	-
		7.91067	NS	GG19900	-	X	-	-	-	-	-	X	X
		3.97003	NS	GI24778	-	-	-	-	-	-	-	-	-
		3.45012	NS	GK21470	-	-	-	-	-	-	-	-	-
		5.57124	NS	Glutaredoxin	X	-	-	-	-	X	-	-	X
		3.35474	NS	Golgi-associated PDZ and coiled-coil motif-containing protein	-	-	-	X	-	X	X	-	-
		3.06285	NS	Heme binding protein	X	-	-	-	-	-	-	X	-
		3.00548	NS	Insulin-induced gene 2 protein	-	-	-	-	-	-	-	-	-
		4.37258	NS	Interferon regulatory factor 2	-	-	X	-	-	-	-	-	-
		6.56081	NS	Long-chain-fatty-acid coa ligase	-	-	-	X	-	-	-	-	-
		6.95112	NS	MGC52875 protein	-	-	-	-	-	-	-	-	-
		3.80569	NS	MGC86272 protein	X	-	-	-	X	-	-	X	-
		4.16549	NS	MKIAA1890 protein	-	-	-	-	-	-	-	-	X
		3.98476	NS	Myosin IF	-	-	-	-	-	-	-	-	-
		3.00573	NS	Nuclear factor kappa B	X	-	X	-	-	X	X	-	-
		4.69506	NS	PAR domain protein 1-delta	-	-	X	-	-	-	-	-	-
		4.19449	NS	Peptidyl-prolyl cis-trans isomerase	-	-	-	-	-	-	X	-	-
		5.1059	NS	Putative tyrosine recombinase	-	-	-	-	-	-	-	-	-
		6.9673	NS	RAS protein, putative	X	-	-	-	-	X	X	-	-
		3.58255	NS	Rho guanine nucleotide exchange factor 18	-	-	-	-	-	-	X	-	-
		4.36848	NS	Rho-related protein racA	X	-	-	-	-	X	X	-	-
		3.72777	NS	Solute carrier family 37 (Glycerol-3-phosphate transporter), member 1	-	-	-	X	-	-	-	-	-
		8.38901	9.04754	Structural maintenance of chromosomes protein 5	-	-	-	-	-	-	-	-	-
		2.99052	NS	Sugar phosphate exchanger 2	-	-	-	X	-	-	-	-	-
		3.44254	NS	Transmembrane protein 41B	-	-	-	-	-	X	-	-	-
		5.0712	NS	Transposase, putative	-	-	-	-	-	-	-	-	-
		11.9879	NS	Tumor necrosis factor receptor-associated factor 3	-	-	-	-	-	X	X	-	-
		10.3944	NS	Ubiquitin carboxyl-terminal hydrolase	-	-	-	-	X	-	-	-	-
		4.9786	NS	Vitellogenin receptor, putative	-	X	-	-	-	X	-	-	X
		3.88599	NS	Zinc finger protein 184	-	-	X	-	-	-	-	X	-
