# Supplementary material for: Intraspecific diversity among partners drives functional variation in coral symbioses
Source: Sci Rep. 2015 Oct 26;5:15667. doi: 10.1038/srep15667 (PMC4620489; doi:10.1038/srep15667)
Supplement: Supplementary Table S3 [file srep15667-s4.xls]

## Sheet: Supplementary Table 3
	Supplementary Table S3 Annotated genes differentially expressed between Dynamic and Static hosts within either ambient or cold (or both) treatments Expression Pattern indicates which host type showed higher expression levels. X indicates membership in functional categories of interest. NS = Not Significant.
	Expression Pattern	Ambient Fold-Change	Cold Fold-Change	Gene	Redox Homeostasis	Calcium Signaling	Transcription Factor	Transmembrane Transport	Metabolism	Cell Signaling	Stress	Ion Binding	Contains Disulfide Bond
	Dynamic < Static	NS	-7.18863	Cyclic nucleotide phosphodiesterase PDE3A	-	-	-	-	-	X	-	X	-
		-22.181	-18.3428	Ferritin (I)	X	-	-	-	-	-	-	X	-
		-18.4922	-19.7883	Ferritin (II)	X	-	-	-	-	-	-	X	-
		-5.153	-8.03857	Ferritin (III)	X	-	-	-	-	-	-	X	-
		-8.99632	-6.09797	Glutaredoxin-like protein YDR286C homolog	X	-	-	-	-	X	-	-	X
		-5.66564	-12.4942	Hemicentin, putative	-	-	-	-	-	X	-	-	-
		-14.7037	-13.2678	LOC100124847 protein	-	-	-	-	-	-	X	-	-
		-1.20075	-3.89809	LOC100127581 protein	X	-	-	-	-	-	X	-	-
		NS	-7.98909	Nematoblast-specific protein nb012a	-	-	-	-	-	-	-	-	-
		-12.3357	-6.77786	Rhs family protein	X	-	-	-	-	X	-	-	X
		NS	-3.5983	Surfeit 4 cargo protein	X	-	-	-	-	-	X	-	-
		-29.6693	-16.0971	Thrombospondin containing protein (I)	-	-	-	-	-	X	X	-	-
		-22.9914	-34.8235	Thrombospondin containing protein (II)	-	-	-	-	-	X	X	-	-
	Dynamic > Static	4.18829	10.9894	LOC100158321 protein	-	-	X	-	-	-	-	-	-
		4.32065	NS	Multidrug resistance-associated protein 3	-	-	-	X	-	-	-	-	-
		10.1107	5.72077	Serine/threonine protein kinase	X	-	-	-	-	-	X	-	-
